# Supplementary material for: Simulating within host human immunodeficiency virus 1 genome evolution in the persistent reservoir
Source: Virus Evol. 2020 Nov 23;6(2):veaa089. doi: 10.1093/ve/veaa089 (PMC8132731; doi:10.1093/ve/veaa089)
Supplement: veaa089_Supplementary_Data [file veaa089_supplementary_data.zip]

Archive with 2 entries (2 files):
- HIV-1_SimulationModel.xml
- Santa.Sim.Supplemetnary.Materials.pdf
