# Supplementary material for: Simulating within host human immunodeficiency virus 1 genome evolution in the persistent reservoir
Source: Virus Evol. 2020 Nov 23;6(2):veaa089. doi: 10.1093/ve/veaa089 (PMC8132731; doi:10.1093/ve/veaa089)
Supplement: veaa089_Supplementary_Data [file veaa089_supplementary_data.zip › HIV-1_SimulationModel.xml]

<santa xmlns:xsi="http://www.w3.org/2001/XMLSchema-instance"
	xsi:noNamespaceSchemaLocation="santa.xsd">
<!--
	Model specification XML file for HIV-1 within-host evolution with the persistent reservoir
-->
	<replicates>1</replicates>
	<simulation>
		<!--
		#	rate active -> latent (doi:10.1371/journal.pcbi.1000533)
		#	rate latent -> active chosen to make reservoir half-life 70 weeks (doi:10.1086/428777)
		-->
		<transferRates>0 0.0026 0.00108 0</transferRates>
		<genome>
			<!--
				 http://www.ncbi.nlm.nih.gov/nuccore/K03455.1
				 premature stop codon in NEF replaced with TGG
				 premature start codon in vpu replaced with ATG
			-->
			<length>9719</length>
			<sequences>
				TGGAAGGGCTAATTCACTCCCAACGAAGACAAGATATCCTTGATCTGTGGATCTACCACACACAAGGCTACTTCCCTGATTAGCAGAACTACACACCAGGGCCAGGGATCAGATATCCACTGACCTTTGGATGGTGCTACAAGCTAGTACCAGTTGAGCCAGAGAAGTTAGAAGAAGCCAACAAAGGAGAGAACACCAGCTTGTTACACCCTGTGAGCCTGCATGGAATGGATGACCCGGAGAGAGAAGTGTTAGAGTGGAGGTTTGACAGCCGCCTAGCATTTCATCACATGGCCCGAGAGCTGCATCCGGAGTACTTCAAGAACTGCTGACATCGAGCTTGCTACAAGGGACTTTCCGCTGGGGACTTTCCAGGGAGGCGTGGCCTGGGCGGGACTGGGGAGTGGCGAGCCCTCAGATCCTGCATATAAGCAGCTGCTTTTTGCCTGTACTGGGTCTCTCTGGTTAGACCAGATCTGAGCCTGGGAGCTCTCTGGCTAACTAGGGAACCCACTGCTTAAGCCTCAATAAAGCTTGCCTTGAGTGCTTCAAGTAGTGTGTGCCCGTCTGTTGTGTGACTCTGGTAACTAGAGATCCCTCAGACCCTTTTAGTCAGTGTGGAAAATCTCTAGCAGTGGCGCCCGAACAGGGACCTGAAAGCGAAAGGGAAACCAGAGGAGCTCTCTCGACGCAGGACTCGGCTTGCTGAAGCGCGCACGGCAAGAGGCGAGGGGCGGCGACTGGTGAGTACGCCAAAAATTTTGACTAGCGGAGGCTAGAAGGAGAGAGATGGGTGCGAGAGCGTCAGTATTAAGCGGGGGAGAATTAGATCGATGGGAAAAAATTCGGTTAAGGCCAGGGGGAAAGAAAAAATATAAATTAAAACATATAGTATGGGCAAGCAGGGAGCTAGAACGATTCGCAGTTAATCCTGGCCTGTTAGAAACATCAGAAGGCTGTAGACAAATACTGGGACAGCTACAACCATCCCTTCAGACAGGATCAGAAGAACTTAGATCATTATATAATACAGTAGCAACCCTCTATTGTGTGCATCAAAGGATAGAGATAAAAGACACCAAGGAAGCTTTAGACAAGATAGAGGAAGAGCAAAACAAAAGTAAGAAAAAAGCACAGCAAGCAGCAGCTGACACAGGACACAGCAATCAGGTCAGCCAAAATTACCCTATAGTGCAGAACATCCAGGGGCAAATGGTACATCAGGCCATATCACCTAGAACTTTAAATGCATGGGTAAAAGTAGTAGAAGAGAAGGCTTTCAGCCCAGAAGTGATACCCATGTTTTCAGCATTATCAGAAGGAGCCACCCCACAAGATTTAAACACCATGCTAAACACAGTGGGGGGACATCAAGCAGCCATGCAAATGTTAAAAGAGACCATCAATGAGGAAGCTGCAGAATGGGATAGAGTGCATCCAGTGCATGCAGGGCCTATTGCACCAGGCCAGATGAGAGAACCAAGGGGAAGTGACATAGCAGGAACTACTAGTACCCTTCAGGAACAAATAGGATGGATGACAAATAATCCACCTATCCCAGTAGGAGAAATTTATAAAAGATGGATAATCCTGGGATTAAATAAAATAGTAAGAATGTATAGCCCTACCAGCATTCTGGACATAAGACAAGGACCAAAGGAACCCTTTAGAGACTATGTAGACCGGTTCTATAAAACTCTAAGAGCCGAGCAAGCTTCACAGGAGGTAAAAAATTGGATGACAGAAACCTTGTTGGTCCAAAATGCGAACCCAGATTGTAAGACTATTTTAAAAGCATTGGGACCAGCGGCTACACTAGAAGAAATGATGACAGCATGTCAGGGAGTAGGAGGACCCGGCCATAAGGCAAGAGTTTTGGCTGAAGCAATGAGCCAAGTAACAAATTCAGCTACCATAATGATGCAGAGAGGCAATTTTAGGAACCAAAGAAAGATTGTTAAGTGTTTCAATTGTGGCAAAGAAGGGCACACAGCCAGAAATTGCAGGGCCCCTAGGAAAAAGGGCTGTTGGAAATGTGGAAAGGAAGGACACCAAATGAAAGATTGTACTGAGAGACAGGCTAATTTTTTAGGGAAGATCTGGCCTTCCTACAAGGGAAGGCCAGGGAATTTTCTTCAGAGCAGACCAGAGCCAACAGCCCCACCAGAAGAGAGCTTCAGGTCTGGGGTAGAGACAACAACTCCCCCTCAGAAGCAGGAGCCGATAGACAAGGAACTGTATCCTTTAACTTCCCTCAGGTCACTCTTTGGCAACGACCCCTCGTCACAATAAAGATAGGGGGGCAACTAAAGGAAGCTCTATTAGATACAGGAGCAGATGATACAGTATTAGAAGAAATGAGTTTGCCAGGAAGATGGAAACCAAAAATGATAGGGGGAATTGGAGGTTTTATCAAAGTAAGACAGTATGATCAGATACTCATAGAAATCTGTGGACATAAAGCTATAGGTACAGTATTAGTAGGACCTACACCTGTCAACATAATTGGAAGAAATCTGTTGACTCAGATTGGTTGCACTTTAAATTTTCCCATTAGCCCTATTGAGACTGTACCAGTAAAATTAAAGCCAGGAATGGATGGCCCAAAAGTTAAACAATGGCCATTGACAGAAGAAAAAATAAAAGCATTAGTAGAAATTTGTACAGAGATGGAAAAGGAAGGGAAAATTTCAAAAATTGGGCCTGAAAATCCATACAATACTCCAGTATTTGCCATAAAGAAAAAAGACAGTACTAAATGGAGAAAATTAGTAGATTTCAGAGAACTTAATAAGAGAACTCAAGACTTCTGGGAAGTTCAATTAGGAATACCACATCCCGCAGGGTTAAAAAAGAAAAAATCAGTAACAGTACTGGATGTGGGTGATGCATATTTTTCAGTTCCCTTAGATGAAGACTTCAGGAAGTATACTGCATTTACCATACCTAGTATAAACAATGAGACACCAGGGATTAGATATCAGTACAATGTGCTTCCACAGGGATGGAAAGGATCACCAGCAATATTCCAAAGTAGCATGACAAAAATCTTAGAGCCTTTTAGAAAACAAAATCCAGACATAGTTATCTATCAATACATGGATGATTTGTATGTAGGATCTGACTTAGAAATAGGGCAGCATAGAACAAAAATAGAGGAGCTGAGACAACATCTGTTGAGGTGGGGACTTACCACACCAGACAAAAAACATCAGAAAGAACCTCCATTCCTTTGGATGGGTTATGAACTCCATCCTGATAAATGGACAGTACAGCCTATAGTGCTGCCAGAAAAAGACAGCTGGACTGTCAATGACATACAGAAGTTAGTGGGGAAATTGAATTGGGCAAGTCAGATTTACCCAGGGATTAAAGTAAGGCAATTATGTAAACTCCTTAGAGGAACCAAAGCACTAACAGAAGTAATACCACTAACAGAAGAAGCAGAGCTAGAACTGGCAGAAAACAGAGAGATTCTAAAAGAACCAGTACATGGAGTGTATTATGACCCATCAAAAGACTTAATAGCAGAAATACAGAAGCAGGGGCAAGGCCAATGGACATATCAAATTTATCAAGAGCCATTTAAAAATCTGAAAACAGGAAAATATGCAAGAATGAGGGGTGCCCACACTAATGATGTAAAACAATTAACAGAGGCAGTGCAAAAAATAACCACAGAAAGCATAGTAATATGGGGAAAGACTCCTAAATTTAAACTGCCCATACAAAAGGAAACATGGGAAACATGGTGGACAGAGTATTGGCAAGCCACCTGGATTCCTGAGTGGGAGTTTGTTAATACCCCTCCCTTAGTGAAATTATGGTACCAGTTAGAGAAAGAACCCATAGTAGGAGCAGAAACCTTCTATGTAGATGGGGCAGCTAACAGGGAGACTAAATTAGGAAAAGCAGGATATGTTACTAATAGAGGAAGACAAAAAGTTGTCACCCTAACTGACACAACAAATCAGAAGACTGAGTTACAAGCAATTTATCTAGCTTTGCAGGATTCGGGATTAGAAGTAAACATAGTAACAGACTCACAATATGCATTAGGAATCATTCAAGCACAACCAGATCAAAGTGAATCAGAGTTAGTCAATCAAATAATAGAGCAGTTAATAAAAAAGGAAAAGGTCTATCTGGCATGGGTACCAGCACACAAAGGAATTGGAGGAAATGAACAAGTAGATAAATTAGTCAGTGCTGGAATCAGGAAAGTACTATTTTTAGATGGAATAGATAAGGCCCAAGATGAACATGAGAAATATCACAGTAATTGGAGAGCAATGGCTAGTGATTTTAACCTGCCACCTGTAGTAGCAAAAGAAATAGTAGCCAGCTGTGATAAATGTCAGCTAAAAGGAGAAGCCATGCATGGACAAGTAGACTGTAGTCCAGGAATATGGCAACTAGATTGTACACATTTAGAAGGAAAAGTTATCCTGGTAGCAGTTCATGTAGCCAGTGGATATATAGAAGCAGAAGTTATTCCAGCAGAAACAGGGCAGGAAACAGCATATTTTCTTTTAAAATTAGCAGGAAGATGGCCAGTAAAAACAATACATACTGACAATGGCAGCAATTTCACCGGTGCTACGGTTAGGGCCGCCTGTTGGTGGGCGGGAATCAAGCAGGAATTTGGAATTCCCTACAATCCCCAAAGTCAAGGAGTAGTAGAATCTATGAATAAAGAATTAAAGAAAATTATAGGACAGGTAAGAGATCAGGCTGAACATCTTAAGACAGCAGTACAAATGGCAGTATTCATCCACAATTTTAAAAGAAAAGGGGGGATTGGGGGGTACAGTGCAGGGGAAAGAATAGTAGACATAATAGCAACAGACATACAAACTAAAGAATTACAAAAACAAATTACAAAAATTCAAAATTTTCGGGTTTATTACAGGGACAGCAGAAATCCACTTTGGAAAGGACCAGCAAAGCTCCTCTGGAAAGGTGAAGGGGCAGTAGTAATACAAGATAATAGTGACATAAAAGTAGTGCCAAGAAGAAAAGCAAAGATCATTAGGGATTATGGAAAACAGATGGCAGGTGATGATTGTGTGGCAAGTAGACAGGATGAGGATTAGAACATGGAAAAGTTTAGTAAAACACCATATGTATGTTTCAGGGAAAGCTAGGGGATGGTTTTATAGACATCACTATGAAAGCCCTCATCCAAGAATAAGTTCAGAAGTACACATCCCACTAGGGGATGCTAGATTGGTAATAACAACATATTGGGGTCTGCATACAGGAGAAAGAGACTGGCATTTGGGTCAGGGAGTCTCCATAGAATGGAGGAAAAAGAGATATAGCACACAAGTAGACCCTGAACTAGCAGACCAACTAATTCATCTGTATTACTTTGACTGTTTTTCAGACTCTGCTATAAGAAAGGCCTTATTAGGACACATAGTTAGCCCTAGGTGTGAATATCAAGCAGGACATAACAAGGTAGGATCTCTACAATACTTGGCACTAGCAGCATTAATAACACCAAAAAAGATAAAGCCACCTTTGCCTAGTGTTACGAAACTGACAGAGGATAGATGGAACAAGCCCCAGAAGACCAAGGGCCACAGAGGGAGCCACACAATGAATGGACACTAGAGCTTTTAGAGGAGCTTAAGAATGAAGCTGTTAGACATTTTCCTAGGATTTGGCTCCATGGCTTAGGGCAACATATCTATGAAACTTATGGGGATACTTGGGCAGGAGTGGAAGCCATAATAAGAATTCTGCAACAACTGCTGTTTATCCATTTTCAGAATTGGGTGTCGACATAGCAGAATAGGCGTTACTCGACAGAGGAGAGCAAGAAATGGAGCCAGTAGATCCTAGACTAGAGCCCTGGAAGCATCCAGGAAGTCAGCCTAAAACTGCTTGTACCAATTGCTATTGTAAAAAGTGTTGCTTTCATTGCCAAGTTTGTTTCATAACAAAAGCCTTAGGCATCTCCTATGGCAGGAAGAAGCGGAGACAGCGACGAAGAGCTCATCAGAACAGTCAGACTCATCAAGCTTCTCTATCAAAGCAGTAAGTAGTACATGTAATGCAACCTATACCAATAGTAGCAATAGTAGCATTAGTAGTAGCAATAATAATAGCAATAGTTGTGTGGTCCATAGTAATCATAGAATATAGGAAAATATTAAGACAAAGAAAAATAGACAGGTTAATTGATAGACTAATAGAAAGAGCAGAAGACAGTGGCAATGAGAGTGAAGGAGAAATATCAGCACTTGTGGAGATGGGGGTGGAGATGGGGCACCATGCTCCTTGGGATGTTGATGATCTGTAGTGCTACAGAAAAATTGTGGGTCACAGTCTATTATGGGGTACCTGTGTGGAAGGAAGCAACCACCACTCTATTTTGTGCATCAGATGCTAAAGCATATGATACAGAGGTACATAATGTTTGGGCCACACATGCCTGTGTACCCACAGACCCCAACCCACAAGAAGTAGTATTGGTAAATGTGACAGAAAATTTTAACATGTGGAAAAATGACATGGTAGAACAGATGCATGAGGATATAATCAGTTTATGGGATCAAAGCCTAAAGCCATGTGTAAAATTAACCCCACTCTGTGTTAGTTTAAAGTGCACTGATTTGAAGAATGATACTAATACCAATAGTAGTAGCGGGAGAATGATAATGGAGAAAGGAGAGATAAAAAACTGCTCTTTCAATATCAGCACAAGCATAAGAGGTAAGGTGCAGAAAGAATATGCATTTTTTTATAAACTTGATATAATACCAATAGATAATGATACTACCAGCTATAAGTTGACAAGTTGTAACACCTCAGTCATTACACAGGCCTGTCCAAAGGTATCCTTTGAGCCAATTCCCATACATTATTGTGCCCCGGCTGGTTTTGCGATTCTAAAATGTAATAATAAGACGTTCAATGGAACAGGACCATGTACAAATGTCAGCACAGTACAATGTACACATGGAATTAGGCCAGTAGTATCAACTCAACTGCTGTTAAATGGCAGTCTAGCAGAAGAAGAGGTAGTAATTAGATCTGTCAATTTCACGGACAATGCTAAAACCATAATAGTACAGCTGAACACATCTGTAGAAATTAATTGTACAAGACCCAACAACAATACAAGAAAAAGAATCCGTATCCAGAGAGGACCAGGGAGAGCATTTGTTACAATAGGAAAAATAGGAAATATGAGACAAGCACATTGTAACATTAGTAGAGCAAAATGGAATAACACTTTAAAACAGATAGCTAGCAAATTAAGAGAACAATTTGGAAATAATAAAACAATAATCTTTAAGCAATCCTCAGGAGGGGACCCAGAAATTGTAACGCACAGTTTTAATTGTGGAGGGGAATTTTTCTACTGTAATTCAACACAACTGTTTAATAGTACTTGGTTTAATAGTACTTGGAGTACTGAAGGGTCAAATAACACTGAAGGAAGTGACACAATCACCCTCCCATGCAGAATAAAACAAATTATAAACATGTGGCAGAAAGTAGGAAAAGCAATGTATGCCCCTCCCATCAGTGGACAAATTAGATGTTCATCAAATATTACAGGGCTGCTATTAACAAGAGATGGTGGTAATAGCAACAATGAGTCCGAGATCTTCAGACCTGGAGGAGGAGATATGAGGGACAATTGGAGAAGTGAATTATATAAATATAAAGTAGTAAAAATTGAACCATTAGGAGTAGCACCCACCAAGGCAAAGAGAAGAGTGGTGCAGAGAGAAAAAAGAGCAGTGGGAATAGGAGCTTTGTTCCTTGGGTTCTTGGGAGCAGCAGGAAGCACTATGGGCGCAGCCTCAATGACGCTGACGGTACAGGCCAGACAATTATTGTCTGGTATAGTGCAGCAGCAGAACAATTTGCTGAGGGCTATTGAGGCGCAACAGCATCTGTTGCAACTCACAGTCTGGGGCATCAAGCAGCTCCAGGCAAGAATCCTGGCTGTGGAAAGATACCTAAAGGATCAACAGCTCCTGGGGATTTGGGGTTGCTCTGGAAAACTCATTTGCACCACTGCTGTGCCTTGGAATGCTAGTTGGAGTAATAAATCTCTGGAACAGATTTGGAATCACACGACCTGGATGGAGTGGGACAGAGAAATTAACAATTACACAAGCTTAATACACTCCTTAATTGAAGAATCGCAAAACCAGCAAGAAAAGAATGAACAAGAATTATTGGAATTAGATAAATGGGCAAGTTTGTGGAATTGGTTTAACATAACAAATTGGCTGTGGTATATAAAATTATTCATAATGATAGTAGGAGGCTTGGTAGGTTTAAGAATAGTTTTTGCTGTACTTTCTATAGTGAATAGAGTTAGGCAGGGATATTCACCATTATCGTTTCAGACCCACCTCCCAACCCCGAGGGGACCCGACAGGCCCGAAGGAATAGAAGAAGAAGGTGGAGAGAGAGACAGAGACAGATCCATTCGATTAGTGAACGGATCCTTGGCACTTATCTGGGACGATCTGCGGAGCCTGTGCCTCTTCAGCTACCACCGCTTGAGAGACTTACTCTTGATTGTAACGAGGATTGTGGAACTTCTGGGACGCAGGGGGTGGGAAGCCCTCAAATATTGGTGGAATCTCCTACAGTATTGGAGTCAGGAACTAAAGAATAGTGCTGTTAGCTTGCTCAATGCCACAGCCATAGCAGTAGCTGAGGGGACAGATAGGGTTATAGAAGTAGTACAAGGAGCTTGTAGAGCTATTCGCCACATACCTAGAAGAATAAGACAGGGCTTGGAAAGGATTTTGCTATAAGATGGGTGGCAAGTGGTCAAAAAGTAGTGTGATTGGATGGCCTACTGTAAGGGAAAGAATGAGACGAGCTGAGCCAGCAGCAGATAGGGTGGGAGCAGCATCTCGAGACCTGGAAAAACATGGAGCAATCACAAGTAGCAATACAGCAGCTACCAATGCTGCTTGTGCCTGGCTAGAAGCACAAGAGGAGGAGGAGGTGGGTTTTCCAGTCACACCTCAGGTACCTTTAAGACCAATGACTTACAAGGCAGCTGTAGATCTTAGCCACTTTTTAAAAGAAAAGGGGGGACTGGAAGGGCTAATTCACTCCCAAAGAAGACAAGATATCCTTGATCTGTGGATCTACCACACACAAGGCTACTTCCCTGATTGGCAGAACTACACACCAGGGCCAGGGGTCAGATATCCACTGACCTTTGGATGGTGCTACAAGCTAGTACCAGTTGAGCCAGATAAGATAGAAGAGGCCAATAAAGGAGAGAACACCAGCTTGTTACACCCTGTGAGCCTGCATGGGATGGATGACCCGGAGAGAGAAGTGTTAGAGTGGAGGTTTGACAGCCGCCTAGCATTTCATCACGTGGCCCGAGAGCTGCATCCGGAGTACTTCAAGAACTGCTGACATCGAGCTTGCTACAAGGGACTTTCCGCTGGGGACTTTCCAGGGAGGCGTGGCCTGGGCGGGACTGGGGAGTGGCGAGCCCTCAGATCCTGCATATAAGCAGCTGCTTTTTGCCTGTACTGGGTCTCTCTGGTTAGACCAGATCTGAGCCTGGGAGCTCTCTGGCTAACTAGGGAACCCACTGCTTAAGCCTCAATAAAGCTTGCCTTGAGTGCTTCAAGTAGTGTGTGCCCGTCTGTTGTGTGACTCTGGTAACTAGAGATCCCTCAGACCCTTTTAGTCAGTGTGGAAAATCTCTAGCA
			</sequences>
			
			<feature>
				<name>gag</name>
				<type>aminoAcid</type>
				<coordinates>790-2289</coordinates>
			</feature>

			<feature>
				<name>pol</name>
				<type>aminoAcid</type>
				<coordinates>2085-5093</coordinates>
			</feature>
			
			<feature>
				<name>PR</name>
				<type>aminoAcid</type>
				<coordinates>2253-2549</coordinates>
			</feature>
			<feature>
				<name>RT</name>
				<type>aminoAcid</type>
				<coordinates>2550-4229</coordinates>
			</feature>
			<feature>
				<name>IN</name>
				<type>aminoAcid</type>
				<coordinates>4230-5093</coordinates>
			</feature>

			<feature>
				<name>vif</name>
				<type>aminoAcid</type>
				<coordinates>5041-5616</coordinates>
			</feature>

			<feature>
				<name>vpr</name>
				<type>aminoAcid</type>
				<coordinates>5559-5847</coordinates>
			</feature>

			<feature>
				<name>vpu</name>
				<type>aminoAcid</type>
				<coordinates>6062-6307</coordinates>
			</feature>

			<feature>
				<name>env</name>
				<type>aminoAcid</type>
				<coordinates>6225-8792</coordinates>
			</feature>

			<feature>
				<name>NEF</name>
				<type>aminoAcid</type>
				<coordinates>8797-9414</coordinates>
			</feature>
		</genome>
		
		<compartment>
			<name>plasma</name>

		<fitnessFunction>
			<!--
				start and stop codon
			-->
			
			<empiricalFitness id="gagstop">
				<feature>gag</feature>
				<sites>1-500</sites>
				<values>
                        1.00 <!-- A -->
                        1.00 <!-- C -->
                        1.00 <!-- D -->
                        1.00 <!-- E -->
                        1.00 <!-- F -->
                        1.00 <!-- G -->
                        1.00 <!-- H -->
                        1.00 <!-- I -->
                        1.00 <!-- K -->
                        1.00 <!-- L -->
                        1.00 <!-- M -->
                        1.00 <!-- N -->
                        1.00 <!-- P -->
                        1.00 <!-- Q -->
                        1.00 <!-- R -->
                        1.00 <!-- S -->
                        1.00 <!-- T -->
                        1.00 <!-- V -->
                        1.00 <!-- W -->
                        1.00 <!-- Y -->
				</values>
			</empiricalFitness>
						
			<empiricalFitness id="gag1">
				<feature>gag</feature>
				<sites>1</sites>
				<values>
                        0.001 <!-- A -->
                        0.001 <!-- C -->
                        0.001 <!-- D -->
                        0.001 <!-- E -->
                        0.001 <!-- F -->
                        0.001 <!-- G -->
                        0.001 <!-- H -->
                        0.001 <!-- I -->
                        0.001 <!-- K -->
                        0.001 <!-- L -->
                        1.00 <!-- M -->
                        0.001 <!-- N -->
                        0.001 <!-- P -->
                        0.001 <!-- Q -->
                        0.001 <!-- R -->
                        0.001 <!-- S -->
                        0.001 <!-- T -->
                        0.001 <!-- V -->
                        0.001 <!-- W -->
                        0.001 <!-- Y -->
				</values>
			</empiricalFitness>

			<empiricalFitness id="polstop">
				<feature>pol</feature>
				<sites>1-1003</sites>
				<values>
					1.00 <!-- A -->
					1.00 <!-- C -->
					1.00 <!-- D -->
					1.00 <!-- E -->
					1.00 <!-- F -->
					1.00 <!-- G -->
					1.00 <!-- H -->
					1.00 <!-- I -->
					1.00 <!-- K -->
					1.00 <!-- L -->
					1.00 <!-- M -->
					1.00 <!-- N -->
					1.00 <!-- P -->
					1.00 <!-- Q -->
					1.00 <!-- R -->
					1.00 <!-- S -->
					1.00 <!-- T -->
					1.00 <!-- V -->
					1.00 <!-- W -->
					1.00 <!-- Y -->
				</values>
			</empiricalFitness>

			<empiricalFitness id="vifstop">
				<feature>vif</feature>
				<sites>1-192</sites>
				<values>
                        1.00 <!-- A -->
                        1.00 <!-- C -->
                        1.00 <!-- D -->
                        1.00 <!-- E -->
                        1.00 <!-- F -->
                        1.00 <!-- G -->
                        1.00 <!-- H -->
                        1.00 <!-- I -->
                        1.00 <!-- K -->
                        1.00 <!-- L -->
                        1.00 <!-- M -->
                        1.00 <!-- N -->
                        1.00 <!-- P -->
                        1.00 <!-- Q -->
                        1.00 <!-- R -->
                        1.00 <!-- S -->
                        1.00 <!-- T -->
                        1.00 <!-- V -->
                        1.00 <!-- W -->
                        1.00 <!-- Y -->
				</values>
			</empiricalFitness>

			<empiricalFitness id="vif1">
				<feature>vif</feature>
				<sites>1</sites>
				<values>
					0.001 <!-- A -->
					0.001 <!-- C -->
					0.001 <!-- D -->
					0.001 <!-- E -->
					0.001 <!-- F -->
					0.001 <!-- G -->
					0.001 <!-- H -->
					0.001 <!-- I -->
					0.001 <!-- K -->
					0.001 <!-- L -->
					1.00 <!-- M -->
					0.001 <!-- N -->
					0.001 <!-- P -->
					0.001 <!-- Q -->
					0.001 <!-- R -->
					0.001 <!-- S -->
					0.001 <!-- T -->
					0.001 <!-- V -->
					0.001 <!-- W -->
					0.001 <!-- Y -->
				</values>
			</empiricalFitness>

			<empiricalFitness id="vpustop">
				<feature>vpu</feature>
				<sites>1-82</sites>
				<values>
					1.00 <!-- A -->
					1.00 <!-- C -->
					1.00 <!-- D -->
					1.00 <!-- E -->
					1.00 <!-- F -->
					1.00 <!-- G -->
					1.00 <!-- H -->
					1.00 <!-- I -->
					1.00 <!-- K -->
					1.00 <!-- L -->
					1.00 <!-- M -->
					1.00 <!-- N -->
					1.00 <!-- P -->
					1.00 <!-- Q -->
					1.00 <!-- R -->
					1.00 <!-- S -->
					1.00 <!-- T -->
					1.00 <!-- V -->
					1.00 <!-- W -->
					1.00 <!-- Y -->
				</values>
			</empiricalFitness>

			<empiricalFitness id="vpu1">
				<feature>vpu</feature>
				<sites>1</sites>
				<values>
					0.001 <!-- A -->
					0.001 <!-- C -->
					0.001 <!-- D -->
					0.001 <!-- E -->
					0.001 <!-- F -->
					0.001 <!-- G -->
					0.001 <!-- H -->
					0.001 <!-- I -->
					0.001 <!-- K -->
					0.001 <!-- L -->
					1.00 <!-- M -->
					0.001 <!-- N -->
					0.001 <!-- P -->
					0.001 <!-- Q -->
					0.001 <!-- R -->
					0.001 <!-- S -->
					0.001 <!-- T -->
					0.001 <!-- V -->
					0.001 <!-- W -->
					0.001 <!-- Y -->
				</values>
			</empiricalFitness>

			<empiricalFitness id="envstop">
				<feature>env</feature>
				<sites>1-856</sites>
				<values>
					1.00 <!-- A -->
					1.00 <!-- C -->
					1.00 <!-- D -->
					1.00 <!-- E -->
					1.00 <!-- F -->
					1.00 <!-- G -->
					1.00 <!-- H -->
					1.00 <!-- I -->
					1.00 <!-- K -->
					1.00 <!-- L -->
					1.00 <!-- M -->
					1.00 <!-- N -->
					1.00 <!-- P -->
					1.00 <!-- Q -->
					1.00 <!-- R -->
					1.00 <!-- S -->
					1.00 <!-- T -->
					1.00 <!-- V -->
					1.00 <!-- W -->
					1.00 <!-- Y -->
				</values>
			</empiricalFitness>

			<empiricalFitness id="env1">
				<feature>env</feature>
				<sites>1</sites>
				<values>
					0.001 <!-- A -->
					0.001 <!-- C -->
					0.001 <!-- D -->
					0.001 <!-- E -->
					0.001 <!-- F -->
					0.001 <!-- G -->
					0.001 <!-- H -->
					0.001 <!-- I -->
					0.001 <!-- K -->
					0.001 <!-- L -->
					1.00 <!-- M -->
					0.001 <!-- N -->
					0.001 <!-- P -->
					0.001 <!-- Q -->
					0.001 <!-- R -->
					0.001 <!-- S -->
					0.001 <!-- T -->
					0.001 <!-- V -->
					0.001 <!-- W -->
					0.001 <!-- Y -->
				</values>
			</empiricalFitness>
			
			<empiricalFitness id="NEFstop">
				<feature>NEF</feature>
				<sites>1-206</sites>
				<values>
                        1.00 <!-- A -->
                        1.00 <!-- C -->
                        1.00 <!-- D -->
                        1.00 <!-- E -->
                        1.00 <!-- F -->
                        1.00 <!-- G -->
                        1.00 <!-- H -->
                        1.00 <!-- I -->
                        1.00 <!-- K -->
                        1.00 <!-- L -->
                        1.00 <!-- M -->
                        1.00 <!-- N -->
                        1.00 <!-- P -->
                        1.00 <!-- Q -->
                        1.00 <!-- R -->
                        1.00 <!-- S -->
                        1.00 <!-- T -->
                        1.00 <!-- V -->
                        1.00 <!-- W -->
                        1.00 <!-- Y -->
				</values>
			</empiricalFitness>
			
			<empiricalFitness id="NEF1">
				<feature>NEF</feature>
				<sites>1</sites>
				<values>
					0.001 <!-- A -->
					0.001 <!-- C -->
					0.001 <!-- D -->
					0.001 <!-- E -->
					0.001 <!-- F -->
					0.001 <!-- G -->
					0.001 <!-- H -->
					0.001 <!-- I -->
					0.001 <!-- K -->
					0.001 <!-- L -->
					1.00 <!-- M -->
					0.001 <!-- N -->
					0.001 <!-- P -->
					0.001 <!-- Q -->
					0.001 <!-- R -->
					0.001 <!-- S -->
					0.001 <!-- T -->
					0.001 <!-- V -->
					0.001 <!-- W -->
					0.001 <!-- Y -->
				</values>
			</empiricalFitness>

			<!--
				nef replication capacity (CD4 down-modulation and HLA-I down-modulation) 
				doi: 10.1093/ve/vez029
			-->
			
			<empiricalFitness id="NEF21">
				<feature>NEF</feature>
				<sites>21</sites>
				<values>
					0.001 <!-- A -->
					0.001 <!-- C -->
					0.001 <!-- D -->
					1.464 <!-- E -->
					0.001 <!-- F -->
					0.001 <!-- G -->
					0.001 <!-- H -->
					0.001 <!-- I -->
					0.515 <!-- K -->
					0.001 <!-- L -->
					0.001 <!-- M -->
					0.001 <!-- N -->
					0.001 <!-- P -->
					0.001 <!-- Q -->
					1.000 <!-- R -->
					0.001 <!-- S -->
					0.001 <!-- T -->
					0.001 <!-- V -->
					0.001 <!-- W -->
					0.001 <!-- Y -->
				</values>
			</empiricalFitness>

			<empiricalFitness id="NEF28">
				<feature>NEF</feature>
				<sites>28</sites>
				<values>
					0.001 <!-- A -->
					0.001 <!-- C -->
					1.000 <!-- D -->
					0.851 <!-- E -->
					0.001 <!-- F -->
					0.001 <!-- G -->
					0.001 <!-- H -->
					0.001 <!-- I -->
					0.001 <!-- K -->
					0.001 <!-- L -->
					0.001 <!-- M -->
					0.001 <!-- N -->
					0.001 <!-- P -->
					0.001 <!-- Q -->
					0.001 <!-- R -->
					0.001 <!-- S -->
					0.001 <!-- T -->
					0.001 <!-- V -->
					0.001 <!-- W -->
					0.001 <!-- Y -->
				</values>
			</empiricalFitness>

			<empiricalFitness id="NEF33">
				<feature>NEF</feature>
				<sites>33</sites>
				<values>
					1.293 <!-- A -->
					0.001 <!-- C -->
					0.001 <!-- D -->
					0.001 <!-- E -->
					0.001 <!-- F -->
					0.001 <!-- G -->
					0.001 <!-- H -->
					0.001 <!-- I -->
					0.001 <!-- K -->
					0.001 <!-- L -->
					0.001 <!-- M -->
					0.001 <!-- N -->
					0.001 <!-- P -->
					0.001 <!-- Q -->
					0.001 <!-- R -->
					0.001 <!-- S -->
					0.001 <!-- T -->
					1.000 <!-- V -->
					0.001 <!-- W -->
					0.001 <!-- Y -->
				</values>
			</empiricalFitness>

			<empiricalFitness id="NEF43">
				<feature>NEF</feature>
				<sites>43</sites>
				<values>
					0.001 <!-- A -->
					0.001 <!-- C -->
					0.001 <!-- D -->
					0.001 <!-- E -->
					0.001 <!-- F -->
					0.001 <!-- G -->
					0.001 <!-- H -->
					1.000 <!-- I -->
					0.001 <!-- K -->
					0.694 <!-- L -->
					0.001 <!-- M -->
					0.001 <!-- N -->
					0.001 <!-- P -->
					0.001 <!-- Q -->
					0.001 <!-- R -->
					0.001 <!-- S -->
					0.001 <!-- T -->
					0.001 <!-- V -->
					0.001 <!-- W -->
					0.001 <!-- Y -->
				</values>
			</empiricalFitness>

			<empiricalFitness id="NEF57">
				<feature>NEF</feature>
				<sites>57</sites>
				<values>
					0.001 <!-- A -->
					0.001 <!-- C -->
					0.001 <!-- D -->
					0.001 <!-- E -->
					0.001 <!-- F -->
					0.009 <!-- G -->
					0.001 <!-- H -->
					0.001 <!-- I -->
					0.001 <!-- K -->
					0.001 <!-- L -->
					0.001 <!-- M -->
					0.001 <!-- N -->
					0.001 <!-- P -->
					0.001 <!-- Q -->
					0.008 <!-- R -->
					0.001 <!-- S -->
					0.001 <!-- T -->
					0.001 <!-- V -->
					1.000 <!-- W -->
					0.001 <!-- Y -->
				</values>
			</empiricalFitness>

			<empiricalFitness id="NEF71">
				<feature>NEF</feature>
				<sites>71</sites>
				<values>
					0.001 <!-- A -->
					0.001 <!-- C -->
					0.001 <!-- D -->
					0.001 <!-- E -->
					0.001 <!-- F -->
					0.001 <!-- G -->
					0.001 <!-- H -->
					0.001 <!-- I -->
					0.854 <!-- K -->
					0.001 <!-- L -->
					0.001 <!-- M -->
					0.001 <!-- N -->
					0.001 <!-- P -->
					0.001 <!-- Q -->
					1.000 <!-- R -->
					0.001 <!-- S -->
					1.000 <!-- T -->
					0.001 <!-- V -->
					0.001 <!-- W -->
					0.001 <!-- Y -->
				</values>
			</empiricalFitness>

			<empiricalFitness id="NEF76">
				<feature>NEF</feature>
				<sites>76</sites>
				<values>
					0.001 <!-- A -->
					0.001 <!-- C -->
					0.001 <!-- D -->
					0.001 <!-- E -->
					0.001 <!-- F -->
					0.001 <!-- G -->
					0.001 <!-- H -->
					0.001 <!-- I -->
					0.001 <!-- K -->
					1.000 <!-- L -->
					0.001 <!-- M -->
					0.001 <!-- N -->
					0.001 <!-- P -->
					0.001 <!-- Q -->
					0.001 <!-- R -->
					0.001 <!-- S -->
					0.001 <!-- T -->
					0.843 <!-- V -->
					0.001 <!-- W -->
					0.001 <!-- Y -->
				</values>
			</empiricalFitness>

			<empiricalFitness id="NEF80">
				<feature>NEF</feature>
				<sites>80</sites>
				<values>
					0.001 <!-- A -->
					0.001 <!-- C -->
					0.186 <!-- D -->
					0.001 <!-- E -->
					0.001 <!-- F -->
					0.001 <!-- G -->
					0.001 <!-- H -->
					0.001 <!-- I -->
					0.001 <!-- K -->
					0.001 <!-- L -->
					0.001 <!-- M -->
					0.832 <!-- N -->
					0.001 <!-- P -->
					0.001 <!-- Q -->
					0.001 <!-- R -->
					0.001 <!-- S -->
					1.000 <!-- T -->
					0.001 <!-- V -->
					0.001 <!-- W -->
					0.001 <!-- Y -->
				</values>
			</empiricalFitness>

			<empiricalFitness id="NEF88">
				<feature>NEF</feature>
				<sites>88</sites>
				<values>
					0.001 <!-- A -->
					0.001 <!-- C -->
					0.001 <!-- D -->
					0.001 <!-- E -->
					0.001 <!-- F -->
					0.870 <!-- G -->
					0.001 <!-- H -->
					0.001 <!-- I -->
					0.001 <!-- K -->
					0.001 <!-- L -->
					0.001 <!-- M -->
					0.001 <!-- N -->
					0.001 <!-- P -->
					0.001 <!-- Q -->
					0.001 <!-- R -->
					1.000 <!-- S -->
					0.001 <!-- T -->
					0.001 <!-- V -->
					0.001 <!-- W -->
					0.001 <!-- Y -->
				</values>
			</empiricalFitness>

			<empiricalFitness id="NEF102">
				<feature>NEF</feature>
				<sites>102</sites>
				<values>
					0.001 <!-- A -->
					0.001 <!-- C -->
					0.001 <!-- D -->
					0.001 <!-- E -->
					0.001 <!-- F -->
					0.001 <!-- G -->
					0.466 <!-- H -->
					0.001 <!-- I -->
					0.001 <!-- K -->
					0.001 <!-- L -->
					0.001 <!-- M -->
					0.001 <!-- N -->
					0.001 <!-- P -->
					0.001 <!-- Q -->
					0.001 <!-- R -->
					0.001 <!-- S -->
					0.001 <!-- T -->
					0.001 <!-- V -->
					0.754 <!-- W --> <!-- wildtype? -->
					0.001 <!-- Y -->
				</values>
			</empiricalFitness>

			<empiricalFitness id="NEF123">
				<feature>NEF</feature>
				<sites>123</sites>
				<values>
					0.001 <!-- A -->
					0.001 <!-- C -->
					1.000 <!-- D -->
					0.001 <!-- E -->
					0.001 <!-- F -->
					0.064 <!-- G -->
					0.001 <!-- H -->
					0.001 <!-- I -->
					0.001 <!-- K -->
					0.001 <!-- L -->
					0.001 <!-- M -->
					0.001 <!-- N -->
					0.001 <!-- P -->
					0.001 <!-- Q -->
					0.001 <!-- R -->
					0.001 <!-- S -->
					0.001 <!-- T -->
					0.001 <!-- V -->
					0.001 <!-- W -->
					0.001 <!-- Y -->
				</values>
			</empiricalFitness>

			<empiricalFitness id="NEF133">
				<feature>NEF</feature>
				<sites>133</sites>
				<values>
					0.001 <!-- A -->
					0.001 <!-- C -->
					0.001 <!-- D -->
					0.001 <!-- E -->
					0.001 <!-- F -->
					0.001 <!-- G -->
					0.001 <!-- H -->
					1.000 <!-- I -->
					0.001 <!-- K -->
					0.001 <!-- L -->
					0.001 <!-- M -->
					0.001 <!-- N -->
					0.001 <!-- P -->
					0.001 <!-- Q -->
					0.001 <!-- R -->
					0.001 <!-- S -->
					0.599 <!-- T -->
					1.000 <!-- V -->
					0.001 <!-- W -->
					0.001 <!-- Y -->
				</values>
			</empiricalFitness>

			<empiricalFitness id="NEF135">
				<feature>NEF</feature>
				<sites>135</sites>
				<values>
					0.001 <!-- A -->
					0.001 <!-- C -->
					0.001 <!-- D -->
					0.001 <!-- E -->
					0.135 <!-- F -->
					0.001 <!-- G -->
					0.001 <!-- H -->
					0.001 <!-- I -->
					0.001 <!-- K -->
					0.001 <!-- L -->
					0.001 <!-- M -->
					0.001 <!-- N -->
					0.001 <!-- P -->
					0.001 <!-- Q -->
					0.001 <!-- R -->
					0.001 <!-- S -->
					0.001 <!-- T -->
					0.001 <!-- V -->
					0.001 <!-- W -->
					1.000 <!-- Y -->
				</values>
			</empiricalFitness>

			<empiricalFitness id="NEF143">
				<feature>NEF</feature>
				<sites>143</sites>
				<values>
					0.001 <!-- A -->
					0.001 <!-- C -->
					0.001 <!-- D -->
					0.001 <!-- E -->
					1.000 <!-- F -->
					0.001 <!-- G -->
					0.001 <!-- H -->
					0.001 <!-- I -->
					0.001 <!-- K -->
					0.001 <!-- L -->
					0.001 <!-- M -->
					0.001 <!-- N -->
					0.001 <!-- P -->
					0.001 <!-- Q -->
					0.001 <!-- R -->
					0.001 <!-- S -->
					0.001 <!-- T -->
					0.001 <!-- V -->
					0.001 <!-- W -->
					0.941 <!-- Y -->
				</values>
			</empiricalFitness>

			<empiricalFitness id="NEF188">
				<feature>NEF</feature>
				<sites>188</sites>
				<values>
					0.001 <!-- A -->
					0.001 <!-- C -->
					0.001 <!-- D -->
					0.001 <!-- E -->
					0.001 <!-- F -->
					0.001 <!-- G -->
					0.689 <!-- H -->
					0.001 <!-- I -->
					0.001 <!-- K -->
					1.000 <!-- L -->
					0.001 <!-- M -->
					0.001 <!-- N -->
					0.001 <!-- P -->
					0.001 <!-- Q -->
					1.000 <!-- R -->
					0.001 <!-- S -->
					0.001 <!-- T -->
					0.001 <!-- V -->
					0.001 <!-- W -->
					0.001 <!-- Y -->
				</values>
			</empiricalFitness>
		</fitnessFunction>

		<populationType>dynamicPopulation</populationType>
		
		<population>
			<populationSize>10</populationSize>
			<inoculum>all</inoculum>
		</population>
		
		<growthModel>
			<!--
			# growth rate based on Figure 1B from 10.1128/JVI.02520-15
			# 10^5 virions in 1 ml of plasma
			-->
			<growthRate>50</growthRate>
			<carryingPopulation>100000</carryingPopulation>
		</growthModel>

		<mutator>
			<nucleotideMutator>
				<!-- from doi:10.1371/journal.pbio.1002251 -->
				<mutationRate>9.3E-5</mutationRate>
				<rateBias>
	                    0.42 2.49 0.29
	                    1.73 0.23 4.73
	                    6.99 0.20 0.60
	                    1.02 2.56 0.88
	                </rateBias>
			</nucleotideMutator>
		</mutator>
			
		<replicator>
			<clonalReplicator />		
		</replicator>

		<!-- ten years (1 cycle per 2.6 days) doi:10.1126/science.271.5255.1582 -->
		<epoch>
			<name>active</name>
			<generationCount>1400</generationCount>
		</epoch>
		
		<epoch>
			<name>treatment</name>
			<generationCount>1400</generationCount>
			
			<fitnessFunction>
				<noFitness>
				</noFitness>
			</fitnessFunction>
		</epoch>
		
		<samplingSchedule>
			<sampler>
				<atFrequency>140</atFrequency>
				<fileName>alignment_plasma.fasta</fileName>
				<alignment>
					<sampleSize>10</sampleSize>
					<format>FASTA</format>
					<label>plasma_%s_%g</label>
				</alignment>
			</sampler>
		</samplingSchedule>
		</compartment>
		
		<compartment>
		<name>latent_reservoir</name>
		
		<populationType>dynamicPopulation</populationType>
		
		<population>
			<populationSize>0</populationSize>
			<inoculum>all</inoculum>
		</population>
		
		<!--
		# proloferation (doi:10.1002/eji.200323763)
		# death-birth 0.001 day-1 (doi:10.1371/journal.pcbi.1000533)
		-->
		<growthModel>
			<split>0.003</split>
			<death>0.0056</death>
		</growthModel>
		
		<fitnessFunction></fitnessFunction>

		<mutator>
			<nucleotideMutator>
				<mutationRate>0.0</mutationRate>
				<rateBias>
	                   0 0 0 0
	                   0 0 0 0
	                   0 0 0 0
	                </rateBias>
			</nucleotideMutator>
		</mutator>

		<replicator>
			<clonalReplicator></clonalReplicator>
		</replicator>

		<epoch>
			<name>epoch</name>
			<generationCount>2800</generationCount>
		</epoch>
		
		<samplingSchedule>
			<sampler>
				<atGeneration>1680</atGeneration>
				<fileName>alignment_latent_1680.fasta</fileName>
				<alignment>
					<sampleSize>10</sampleSize>
					<format>FASTA</format>
					<label>latent_%s_%g_%a</label>
				</alignment>
			</sampler>
			<sampler>
				<atGeneration>1960</atGeneration>
				<fileName>alignment_latent_1960.fasta</fileName>
				<alignment>
					<sampleSize>10</sampleSize>
					<format>FASTA</format>
					<label>latent_%s_%g_%a</label>
				</alignment>
			</sampler>
			<sampler>
				<atGeneration>2240</atGeneration>
				<fileName>alignment_latent_2240.fasta</fileName>
				<alignment>
					<sampleSize>10</sampleSize>
					<format>FASTA</format>
					<label>latent_%s_%g_%a</label>
				</alignment>
			</sampler>
			<sampler>
				<atGeneration>2520</atGeneration>
				<fileName>alignment_latent_2520.fasta</fileName>
				<alignment>
					<sampleSize>10</sampleSize>
					<format>FASTA</format>
					<label>latent_%s_%g_%a</label>
				</alignment>
			</sampler>
			<sampler>
				<atGeneration>2800</atGeneration>
				<fileName>alignment_latent_2800.fasta</fileName>
				<alignment>
					<sampleSize>10</sampleSize>
					<format>FASTA</format>
					<label>latent_%s_%g_%a</label>
				</alignment>
			</sampler>
		</samplingSchedule>
		</compartment>
	</simulation>
</santa>
